# Supplementary material for: Pseudotime analysis reveals novel regulatory factors for multigenic onset and monogenic transition of odorant receptor expression
Source: Sci Rep. 2022 Sep 28;12:16183. doi: 10.1038/s41598-022-20106-w (PMC9519747; doi:10.1038/s41598-022-20106-w)
Supplement: Supplementary file 8 — Supplementary Information 8. [file 41598_2022_20106_MOESM8_ESM.fasta]

>Kea
AGAAGAGATTTCATAAAATACTGACAAATTCCAGGCTAATGCTTTGACTC
TCCTATCCTCAGAAAGTCTCTCTGCAGAGAAGAAAACTCTGAAAACCCTA
TATCTAAGAATGCTATCTTAGGTTTACCCAGAAAGAAAAACGTGTCTATT
AATTCTAGTACTCTAAAGAATTCCCTTGAGAATCATTCCTGGGCACAGAG
GGCACCAAAGAACTAGTGTGAAGCCCTATCTCAGGGGCCTCGTTAGGAAT
TTGGGCAATTAGTAGAGTGAAAATCCTTGCTTTTGGTTAGTGATTCAGCA
AACACAAAATAAACACACCGAAAAATAACTATCTGTTATTCTATGTCTGA
GGATGCTTTCCTCTtttattgaataaacaaatattattaagcatccactc
atgtgcaaagcagtg
>Kythnos
CATTAGCATGGGGAATTGGACAGCAAACATAACCTCCATCCCAACATGGC
TCTCGCTCCCTCCAAGCTGGAAAATTAACCTTTTAACCCAAAGAGATAGC
TCCTAATAACACAACTAGCTCTCTTCTCCCAAGTGTGAGCGTCAGGATTA
CATAATAAACTGCTTCAGTAATGAGGTCTCAAGGCACTGCACTGTACATA
TTCTGTTTCCTTCCATTAATCATTAGGGAGCAAAAAGTGTTATTTGGGAG
AAAGATACCCAGGATACCGACAGAAGTTTAGTCGTTTATTACCCTCTACC
CATATACAGGTACTGCTTTGTGACCCACAGACAAACTCACTGTGGGTAAA
ACTAGAAAATCTGAAGGAACTCAGACTTCCTTTGACTTTTGTTTTG
>Serifos
TATTTATTTGAATAAATTTTAAGAAATAAGCTGCTTTCCAATACAGACTA
GTTAACATTTAGGGCCTTCCCTCAAGTTATCAGTATTAATTGGTGCACTT
CCTCAAAATTCAATGCAGAGTCAGTTTTGGAAACCTGGAGAATTCTCAAG
TCAGTAAACAAATGAAAGTGTCTCCTCTGGCAGCCACAGAACTTCTTAAT
GAAGCCCAGGAGACTGGCAGCTCCATCCTTTGTCTCTTAAGGCCCCTAAG
GAATTCTTCAAAAAAAGATCCTCAGGAGATGAGTGAAGAGATTCACTAGC
TAATGGAGAAACTATCAAAGCTCCTGAAATTTGCAACCTAAGAGACCATT
TCTTTTCTTCTTCTACTATAAGGCCAAAGATGTCAACTCCCCACATCAGT
GGGGACAACAGTAATT
>Astypalea
ACATCTTGGTCTCTGTTCCCATGAACTTAATTAGGACTAATTGGAGGAAG
CAAAAGGAAACGTCCCCAAAGCTTCCTACTACGTAACTTCTTCACTGGTG
GTCTCTGAAGAGAAAATGCTGATAATTACTGAAGTTGAGGGCCCGTGTCA
TTAATTGGGCATAGACTTCCTCCTGGGAACTATTCCCTTGCTCTGGCTTC
TGACTTCCCCAGTTTAATTAAGCAACTCGTTTGTTTTCTCATTAGCAAAC
TTGTTAGTGTTGCACTCTGCTCCCCTGAGTTGCTCTGAGGAAAAGTTTTG
TGAGAGGATTTCTGAAGCTGCTCAAGGTCTGCCTCATCCACTTCCCTGTG
AGACATAATGCTCCAACACGATGTGTTACATCAGTAGCCAGGTGATGTGT
TACATCAGTAGCCAGGAGTGGGGGGTCAAAGTTCCTTGTCGT
>Santorini
TGTTGTCCCTACAGATATGGTGAGTTGACATCTTTGGCCTTATAGTAGAA
GAAGAAAAGAAATGATCTCTTAGGTTGCAAATTTCAGGAGCTTTGATAGC
TTCTCCATTAGCTAGTTAATCTCTTCACTCATCTCCTGGGGATCTTTCTT
TGGCGAATTCCTTAGGGGTCTTAAGAGACAAAGGATGGAGCTGCCAGTCT
CCTGGGCTTCATTAAGAAGTTCTGTGGCTGCCAGAGGAGACGCTTTCATT
TCTTTACTGACTTGAGAATTCTCCAGGTTTCCAAAACTGACGCTGCATTG
AATTTCGAGGAAGTGCACCAATTAATACTGATAACTTGAGGGAAGGCCCT
AAATGTTAACTTGTCTGTATTG
>Rhodes
CTGAGGGCTGAGTCGGAAGTCCAAACTCCTTATAACTTTGTTTGATGATT
TCTGCTCAATAGAAGTAGGTTGTTAGTCAGATTTGCTCATTAGGATTCCC
CAAAGTGTACAGGCTGAATCCTCAAAGGCTTCTTGTCTTACTCACTGTCT
CAGAATCCAGATCCTCTGTGGCCCTGCCCTTGGCCCAGTCATCTATGTTT
GATGAGCTCATTAGAAACTCAGTAACCAGGCAGAGTCTCCAGCAAATTAG
CAGAGGTTGTTTGAAGGCGGAACCCAAGGGAGCAGCTACTTTAGGGCTGG
AAAATAAGTTCTATATTGTTAGTACACAGCCTAGGGAGATGGGTGCCTTG
TTTCCAGTAGGGACAGAGCAGAGGGCAAGCAGCCAAGGGCAGCCTTCAGG
TGGAGACAGTGCTGGGATTTATGTGCAGAAGACACATGCTGGGTCCTGGC
TCA
>Poros
TAAATGCCTTCAAGGCCCAACACCAGGCAGACTTGAGAACCAAACTGGGT
GTTACTCGGATGCTCCTCTGCTCATTGCTGAACAGCAAACTTTTCCCTTT
TTTAAGTGTTGAGGGACAAAAATAATTATGAAGTTACTGTGGCTGTAATT
ACTGCTGCTCTGTGCAGAGATGCCCTCATTTACAGCAGGTAATTACTGCT
GCAGAGGCCCTGGGGGCTATGAGGCTGGGGAACAGGCCTAAAGGAGACAG
GAAGCTGAGGGTGACCTCAGGGAATTAATTAAAACTTAACTTAGCAGTTT
GAGGGAGAAAGTATTTGCTAATCGTTAAGTTGCATCTGGTTGGAGGCAAG
TTAGGAGTAAATAAGATCTGGGGTGGAGAGGCGGGTGGAGAG
>Kithira
ttctctctttctcCgtgtgtgtgtgtgtgtgtgtgtgtgtATAAAACTCT
GAAAACAGAAATTTCTCAATGATTCTGTAGCTCTTAATATCTAATTGTGC
CACTTACAGAAACTCTTTCTGTACCACATACAGATCATAACACATACAGA
AACTCTTTCTGTGATCATCTATCCAGGGATTTCATTGGGTTACTTCCAAT
TTTGTTCCTTGCTAAATTCACTTTTTAATAATTCCCTCTGAGACTGATTA
AATTGTTGAGATATTTTACACAGACTTAACTGAAGGTAATTCACAGTAGA
ATACAAAAGTTTCATTCCACCTTTTGAGAATCATCTAGTTGCCCTGCTAC
AATTAATAACTAATTGTGACAAAGTAGATCAGTTCATTAAGTTTGGAAAA
TTATCTTCCTGATAACTAAATCGTACCTAGAAACAAGCTCACATTAGCCT
T
>Aigina
CTATTCCATTATCCAGAACAACCAGAAGTCAGTGCTTAGTCCCCAGGAAG
GGTACAGGAGGTCATTTACTGTGAAAGATGTGATACCTGCTGTCCTTGAG
AGAAACTCATATGTCCCCAAGCCAGGGCAGATAAACAGACTGCCAAAGGC
TCTAGCAGATATTTGCAGTTGGGAGCCCTGGGGACTCCATTCCCAGGTTC
CCTGTTAAGAAAGAGAATGCTAATTATTTTGTTCCTGTTCTTTCCCCATG
TGACCTGTTCTCTGAAGGAGCAGGTGGTTTGCAATCATCAGATTTGTGAG
AAGCTAGAGTAAGTATTAGCAATTTACCCCCTTGTGATCCTTTTTAGCGC
AGACTGAGTCTCATGGAGGCTCCTAAACAAGGTGGTCCTGGGAGGAGCCA
AGTCCTCAACAAGGTGT
>Skyros
GTACTTTTTGGCAGATCCTGTGCCTTGATTTCTATTTGCTAAGTCAGTTC
TGGGTCCTTGAAGCTCTGCCTTTGCCCTAAATACTCTGACAGAACTCAGT
CCTGGGGCCTGTCCCTGGGATTTCGCTCACCATTGCAGATAACTTTTATA
CTAGGTCCCAGGGAACTGTGGGAAGCTCACAGCAACCCTGCTTGTTAGAG
CTGAGATAACAAGTTACTTCAAGTTTCTCTGAAGTTCCCTGGGAAAGATA
TGCCCCAAAGTGACCAATTAGTGTAGCAAAGTAGGTGTGTCTGGGGAGAA
GAGATGGGGACCAGAGGAGCTGAAGTGGCTGAACTTCCTCTGAACTTTGA
GGACGTTTGGATGAATAGCTCTTTTGATGACGCCTTCCTGGTGTCTGACT
GTT
>Symi
TGCAGGCCTCCCTGGTCCTAGTTGTTTGTCTGTGAAGAACTTGTGAGTAA
GAAGAACAAGCTCCCACGTGGAGTCCTTGGTGCCCTCTTCCCTCAGAGGC
AGAACCTGTACCAAAGTTGCATCTTGCTCTCCAGTGGCAGCCACATTGTC
TGGTGACTTACCTCCTAGCACCTGAGTTAATAGAGACCTGGCCTAAAGAC
TTTCTTCTCTCAGCCTAGACTCCTGGGAGACTCTGCATTCTCTCTTTTCT
ATGTGCAATTTCTACTTACTCCTAATTAGCCTTTGGGGAATGAACTCTTG
GTGTGCCAATTAAACAACTGAAAAAAAAAGTTTGGTATTAGCTCAATGAA
TGTTGAAACAAATGGTCATCTCTCAACCCTGCTTGATTCCCCAGACACTG
CTCTCACAGAGGGACGTGTGACTGTGTCACATCAGGGCCACTGGAGTCTC
ATGGAATCACCAAGGCTGTAAGCCT
>Souda
ATCAAGATGCCTCCTCCTGCCTTGGCATCACCCTCTGTCTGGAGGTCCCG
ATGTTTGCAGAGGGGAAAGCTGCAGCTGCAAAGTTGGTGCTCTCCAGAGG
AGCCTGGAGAGAGTCCCATGGGGGCCTGAGTTCATCAGCATCCACAAGGG
AGGCAGGGCCAGCATCTCCTTGGTATCCCCAAGCTCTGGGAAATCTTCTG
AACCCACCAGGGTCATTAGCACATTCATACTGTTGTTGTCCTGTGCCACC
TCAGTGTTGCAGTCCCCATAGATCCCAGCAGGAAATGAGGGCCATGAGAA
TTTGTCCCTTGATAGAAAAATAATTTAATATGGCATGCAAACAAAATGTG
GGCACTAAATCTGTTCAAAAGATGGGAATACATAGGGACTGTTTTGCTTT
TTTTCTCTTATTCACAAGAATTACTGT
>Andros
CTTGAGGAACCAAGGTTCTGCAGCTTATTCTAGCTCTAGCTTTACCAGCG
ACATCAGATCTACTGGGGCTTCCCTTTCTTGGTGGGTCCCTCCCAAAGAC
GCTCTGGGAAAATGACGGTCTTTAACCCCAGGGTGACATTCACTCTTTAG
TCTTAATTTCCCCAGAGATCCCAACTTTCATCAGAAGTCTGCCTATGGCT
GTAACTCACAAGACTCGCCAAGGAACTCTAAAAACCTGTCCCAGGAGGTT
GTCATCTTGTTAGCTTAATGAGTCCCATGACTATTGTCCAAATACTTCAT
TTACAAAAAGTTTTCCTACATGTCAAAGCCTCACCTCATTATGGCAGCCA
TTAAAGCCTCTGGCTTTTCCTCATCATGCCACATTCTTATGTGGTGCTTT
GACTCTGCAGGGAGAGTTGGGGACACAAGCTGGCTGTCTATAGGAAAGCC
CTCTACACAATTTTAG
>Delos
ATTGCAGTGACCTCGTGCTGTGGACACTTTGATATGGTGGAACAGCTTCT
ACAGTTATATAGACAGCTCAGCTTATTACCAAAGCCAGGGTGCCCGGGCA
GCGATCCAGCTCGCAGCACACTTCCCTGTAATTCCACAACTATTCCCCAG
GTTCAACTTGACTTCGTCCTCTGCGCTCTTTTTCAGGAAGGTTTTGCTCT
TTCTCCCCAGACACGGCATAGAAGCTTGCTCTCCTCTGGCTGGAAAGTTA
TCCCTGATGTTTTATTTAATTAGTGTCTAAGGGATTAGCTGATAATTGAT
GTAGTGTGAACTAGTATTTTTAATTAATGGTAGGTCCTAGAAGACCAGAA
GGTCAGAGGAAATGGAGCAGCCATGGGGCATGGAAGAGTTATttcttcct
ttccttctctttcttcctcttcctctcttctccttcctcctcctc
>Crete
TGTTACATTTTCTTACATGAATAGAATAGGCACCTCTCCCCTCTACCCAT
AGTGTGCCTAATGAGTCTTGCTAATGACAACTGTAACTATCTGTGGCTAA
TTGGCCTCTCTACTCTCCAAGGAGCTAGTTTTCTGCAGCCTAACAACCAA
AAAGAAAGTAAAACTTGTCTGAGTGTTTCTTCCCTCTGGCCTTATTAGCA
GAGATGCAGAAGACATCATAACTCCCTTCTCTCAGCACTTGGGCCATAGT
GTCTTGAACCCTCATCTGGGAACTAATTAGAGGATTCTGCTTACAAACTT
TCAGGGCTTCAATCCCCAGTCTTTGCTCTATCTCTGTGGGGATCATTGCT
GGGTAGATACCTCCTGAGGCCCTGCAGAGAAGTTAATGAAGCTTTTCAAT
TAGTCACTACTTGTCTGATATATCACAATATGCTAGGGCAAGAGACTCGG
GAG
>Naxos
TGAACAAGGTCTTTCTAACAGTTGGCCTGTGTGTGGGAGAACAAAGCCCT
TCCTCTCACCATACTTCAGCCCAGCACAGGACTTTATGGCTTACACCTTC
TTAGAGGTCCTTTGCTATGACTTCAGCTTTCCAGTCAGTCCTTGGCCATC
CTGAGTGTGTGCTGCATGTGTGGACCCTAGAGAAACAGGGAATGTCTTAT
GGGGAAACCTATTGGACAGGATTCAGAAGGCAGAGCTGGGCTCATTACCA
CTGGGGCCTGAGCAGCAATGGGACTTGTTAAAAAGTTTCTGTATATCTCA
AAACACATGTTCTTTGAGAGGTCATCCTTGGTGGCTCAAAATACCAGACA
TAATGAGGATTTTAAAAAATGCTCTTGATGTAGGGTTTGCAATCTAAGAT
CCATAAAGACAAGAAGGT
>Kasos
TGTGTGGGAGAACAAAGCCCTTCCTCTCACCATACTTCAGCCCAGCACAG
GACTTTATGGCTTACACCTTCTTAGAGGTCCTTTGTTATGACTTCAGCTT
TCCAGTCAGTCCTTGGCCATCCCAAGTGTGTGCTTCATGTGTAGACCCTA
GAGAAACAGGGAATGTCTTATGGGGAAACCTATTGGACAGGATTCAGGAG
TCAGAGCTGGGCTCATTACAATTGGGACCTGGGTAGCAATGGGACTTGTT
AAAAAGTTTTTACATCTCAAAGCATCCCCCTTTCTGAGCAGTCTCCCTTG
AGAACCTGAAGAACCAAGAACAGGAACAATTTAGAAAATTTTGTACTTCA
GGGTTGCTGTCAAAGACCTTAAAAGACAGGGTTTTCAACAggggctggag
agatgacgca
>Sifnos
CAGAGCCTCCATTTCCACTGCACAAGAGCACTGTGAGGCTTATAGAAAAG
ATGAGATAGTAGGTAATAAAAAATATCATTCAAACAATTCAACAAGAGCT
TATTAGTGTCCCTGGCAATCCCATTGGAAATGGATGTTCTGTTGTGTCCC
TGTGGAAGGTCGAAGCTCACAGGAAGACTCTGTTCATTTGTCCACCTCTC
TAGGGGCCTGCAAACTTTTAATGGAAGCATTGAACAGGAGCCAAGGCTGC
TGTTGCTAATAAGGCTCACTGGAACCACTTTAAAGTTGTTCTCCTAAACA
ACTGGCAGTGACTACCAGATCTGACAACACAAGTGTAAAAGGATGTGGGA
TAAGATCAAGGTCTTTCCTTTCTCTACTTCACAGACTGGTGATAATGTCA
TTTAT
>Tils
gttctctcactttgtagatcaggctggcctcaaactcagagatctgcctg
cttctgcctcccaagtgctgggattaaaggtgtctaccacaccTCTCAGC
CAGAATTACTAAATTTTAACAACAGTCATTTATATCTGTTTATATAACAC
CTTTAGTCTTCAGAGAAGGCTTTTAGCCCTCAAGGGGCTAAAATAAATTA
ACCCCAATGGAATACAAACTTTAGTTCTGCAGTTGAAAATTCGGTCTGAT
TCTCTAATGTAGTGACTCTCACTTGAATTGCCTAGGGAACTAGTTAAAAT
ACACTCAGAAATTCTAATTTTATTTGGTCAGTGGTCCAGAAATGTGTATT
TTAGTAAGCACTCTAAGTGCCATTGGCAAGTGAC
>Halki
gcacatgcgtttgagtatctgtggaggcagaagagatcatccctagagat
agagctataggcagctgtgggccacccactgtgagtgctgggaattaacc
tctggtcctctgcaagagcaggaagtagtttttaaagctgttgggccatc
tctcAGGGCCTATTATTATTGTTATTAATACATTTGTTTGCTTTCTGAAA
ATTGGGGAAGCAAATTCTTCTCTCCCTTGGTAGTCAAATGAGATTAGTAG
ATGGAAAATCTGACGCAATCCCTAATTGTAGCCAAGGTGGTAAATATAAA
CCGGATGCTCCAGGGAGACTGACTTACCCACGACAGCAGTCTCTCAGGGA
GGGCTGCCACACTAGCTGAAAGCTGCTTTTATCTTCTCCCGAGTCAACCT
TAGAACCAGGAAAGAATATTTTTGTG
>Agathonisi
CTTTTTATGCAATGAGCCATGCTTTGCTTTTAACTTTACAAAAGATAGGA
TATTCTTTAGTTCTGTTTCCTTATTCCTTGGAGCATTTCTCCCACAGTGT
ATTAAAATCATTAATTTTCTCAATTCTAAAGTGATATTCATTTAGCCTCT
TAGTTTCCCAAGAGATACTCATTGCATCAGATGTCTGTCTGTAGATATTA
TTCACAATACTAATGATGGTTAAAGTTTGATAGACTTCCCAGAGGACAGA
ACATTAAGATGAACTCCAGGAAAAAAATTGGTCTTCTTGTTAGGTTAACG
AGTCCCATGACTATTCTTCAAATATTTGATTTGCAAAATGTTTTGTAATA
TTCTAAGACCTTACCACATTATTTCAGACAGTAATGTATCTAAATT
>Lesvos
GGCAGCATCCAAACCGCCTCTGAAACAACGCCCAAAGGAATCCTCTTCTC
TCAGGTTCAATCCAAAAACAAAGTTGTTTTAACAAATTAGAAAAGGAACT
TAAAGACACAAAGTTGTATCAGAATCAGCCAGGGGTTCCCTAGGCACCCA
TCCAGAGCTCCCTGCAGCAACCGTGCTTGCTTGGCACAGGAGTGGGCAAC
CCCTGAGAACTAATTAGAGAAGGCTGCGTGGGTGACAAGAGAAGAGTGAT
TATAATAAGTCCCAATTAAAAGTGCTCCAGATCCCACAGCACTGAGGGAC
ACTGACTCACACAGTTACATCAGGATCACCTCCCTAAGCAGAAAGAAAAG
GCAATGAGGATTGGGGGCCCAGAAGTAGTCCATATCTTGGCAAGCTTCCA
CCTCCTGCTCCAAGTTAATACA
>H
AAAGTTCTGGGAGGGCATAAGCATAGAGTTAGTTACTTTTGACAAGTTAC
AGATCCACAGGGATTATCTGATAAGATGAACAACCCAGAGGAAAACATAA
CTTTTTAATGAGTCTCCTGTGTTTTTCTGGTTCATGCTAACATCACTGGT
AAGACATAGGGTGCCTCTAGTGGTTCATTATAGCTCCTCTCTCATTAATT
GCCCTCTGCTCTCAAAATGCATCTCTGGAGAAAAGAGGAACTGAATTCCT
CAGGGACCCTATTAAACGCATCATAGTTGCAAGGTGAATAATTCATGTAA
GTAAATTAGTGTTATCAGTGAATCCTACATCAGAGAAGAGGGAGAGAATC
ACAAAGTCTAGTCATACCCAGGAGAACACTGTTTGT
>Agistri
ACTGTGCCCACAGAAGACTCTGGGGTACAGCAATCAGGGTAGACCCTTTG
TTTCTGTGTACTGGGAAGAGGCCTGAGGTATTAGACATTCTCTTTGGTCT
CTATGGGAATTCGAGATGTGCAAAGATGCATGGCTCAGATTTGACTCATC
TGAGATTCTCTGTTTTTGCTGGCTGGAGCTATCCTTCCCTTGAGATTCAT
TACCATCAACAATAACAGGGATCTAGGAAGGTCCCTTTCCTCTTCATTCA
ACTCTCAGACTAAAAGTTTACTTTGTTCTCAGAAGAAGCCCAGAAACTTT
CAATAAAGTTTTAATTAGGACAAAGATctactgggacattcaaccttata
gactgaagaaccactggattcttgtacttcccattgggagaca
>Salamina
GAAAAGGAGGCTAGTATCAGTGTAGGGTGGAGTCACATACAGGGTATGGT
TGGAAAGGCCAGGTGGAGCAGCCATGGAGCACATAACTGGAATCAGCCTA
AGATGAGGGTGGGGCTGGAGTCACACAGGATGGCTCTGTTTTCTTTTGGG
ATCTAATTATCTCCTTAGTCTGATGGGGCCTGGGATTCCCCAGACACTTA
GTCTAATGAGACTCACTTTCCTCTTTCCATATCTCTTGGTCGTTACTTAC
AACTTTTCTAACAAAAGTTTATGTTGTTTGTTCAGTTTCAGAGTAATAGT
TACTACTGAAGTAGATTATATACATAACATGTCAAAAATAATAGCTTTTA
GAGACATACATTT
>Paxi
GCATTAGATAGTGCCAGAGATGCACAAGCTGGTGCTGGGGTGGCAAAGAT
TCCTAGGGATGCTTGGAACATTATCTGCTGGCATTGGCCCTTCACGCACT
CATTTAATAAAACCCAGCAGCTCCTAGTCCCTTGGGTCTGTCACTTAGAG
AGTTGCTGTAGGCATCTCCCTAACTAACCTCCCGAGACTCATTTAAAGTC
AAAGCAACACTCAGGCTGCTTTTAATTGATCTGAAGTCAAGCTGCCCATG
GAGATTTCCACATTTGCAACTTCCAGGAAAGTTTAGGTAGCAGATGCTAA
TGATACCCTGAGAGCCTCTATTCATGTGTCCTTCCCTCTCCCAAAAGACC
TACTTCCTCAGAAATCAGAGAAGCGATGAGGATAAGGAA
>Kastelorizo
GTAAGAGGACCCTCTTGGTCTCCTGCCTGGGGTATTCATTTATGAGAACA
CCAGCTATCCCAAATGTCTCATAATGAGGGATTTCCAGAAGGGATACTAG
CTGTCTGTAATGATCACCAAAGCAACTTATTAGTAACTTGAAACTACATG
ATCTACTGTTGCACTTTTAATGAGCCCCATAGTGACTCATTCATTAAGAA
TTCAGTACCCTTGGTTAATTGCTGGTTTCCTGGAAGCCTAAAGAACAAAA
TAATGACATTCACTCTCCAGTGTACATAGAACAAGTCCCCAGGAGCTCAG
TATATACTTAGAATAATTTCTCATTATCCACTTATATTGACTGTAAGTAT
CTTTTTAAAAATAATGTATAAATGAT
>Gavdos
AGGACCTGCACCCAACCAACTCGGCTTAGTGCCAGAAAAGGGAAGAATTT
TCCTTTCATGCCAAAGTTGACTCTTGGGTCTCATCACTGTTAGTAAGCAT
TGCTTTCAGTTGGCTAAAGGCATGTGACCTTTCTAATAAAGTCTCTGTAT
GTTCCCTAATAAGGTCCACTGAGCATTGCATACAAATTGCAGGCACAAAC
TTCAAATTACAAAACTTTTCAACTCCCAGTACATAAGTACGAAACTTCTA
ATGAAGTCTCAAGTGGAGACCTGGTTTCATAATTATATTTCCAATAGAGG
TTGTTAATTTACTGTGCATGTCCCTGATTAACAGCTGAATAAGGTTGTTC
ACCAGTATACTGTCTTCAGTGATTCTTCGTAGATCAATCCTTATAAAACT
C
>Tilos
AGACGCTGCTAATCTTCATTGAGAGTCTATGTTCTCTGACATTTGTATTG
GGAAATAATGCACTTACTCTACACAGAGCAAAGCACAGCTGATTAGAGCC
CTCAGTTTTCACTTTTCCTGCAATTAGAAATGGTCTCCTGGAAATTTGCT
GTTGTAGAAAAAGTTTTGCTCTACCAGTGGGTCCCTTGGGAGCTCATTAG
GAAACTCTCAGACAATCATGTTATTAAAACGCTACAAATGTTTTAATAAG
GTCAGCAAATGCATAATTGCTAAGGTTCAAAACTGTCCTCTGTAGAGGAA
GGCGATTCAATAGGTCACATGCTAATTCCCAGAGTTCTCCCTGAGGGGCA
GCTTCCTTGTTAAGTAGCCCTGATGCCTCTGTCTCAATTTTGCTGTATAG
TTCCAGCAATTACTCCCAGAAGAAGCCTTTGGGAGTGAGCCACTTAATAA
CAATAGTGAGATAAACTCTCAGAAAGTTCAAGCTCTCCTTAGGGAAAAAT
AAGTAGGTGACTGTGCACAAACCCCCAGTCATTTCTGTAGAAAACGGAAG
AAAA
>Rho
GCTACATAGTCACATACAGAGCATCAATAATAACAGTTTAACTATGGAGC
CTCCTGGGAAATTAAGTTCATCCACGTTTTCCCTTAGTTCAGAGAATCCC
TCTTTAAGACTAAAGTTTCTAAAAGCATTGGTCCTTAGCATCCTTCCTAG
GGGACTATGTCCTCAGTGCCTACATCTTTCTTTTTAATTGTTCATTATCC
AGGCCATGCAGGTGCTCTCTAATTTCCCCCTTGGCTAAGAGTCACACTAG
AGTGAAACCACCCTCCTCTCTCTGTGGTACTTTTAATTGTCAATGTCTCT
CATTCATTCTTTTGAGGTAATTAGACCCAGAGAGAGCCTTAGGGACAGTA
ATGCTGAAACTTTCCCAATTTATTGGGTTACTAAGTGTGGCAACAGTATA
GCAA
>Oinouses
gtttggctcatttaagcttcttccaggctgctgctctgttcttaagagtt
ttctttgcacttgtcttgtctgacaatctttctcagcagtctttcctgct
tactctgagagggaaggggcctagtgaatcttgttagtttcaggtacttc
ctgaagatattttgagttgcttgtcttctatcttaatgagctcccctggg
acttgagctgtttcaatggacggaaaactgctacTTACCAAGTTACATCC
ACCACATATTATCAACCTAAATTCTGGAAGAAAGGAAAGCAGGAAGATAT
AATGAAAAAAACAAGGAAAGTGGAGACAAAGAAATACTAAAGTTTCCAGG
AGCATAAAAATGCTAGACTTCAGGCACAGGAAAGGTGTCT
>Tinos
CAGCACAAATTGGCAGATAATGCACCTCATTTCCATGTCGAAGCAGGTGC
ATTTTCCTGCTCATAAGTAGTGCGATGACACTGATCTGCTCTGACAGGCC
AGCTGATCTAAAATTACTCAGCATACATCGCCACTGACCAGGGAAGCTTC
TCCCAAGAGCTTTTCCCACAGCTCTTCAATCCCCTGTGTGCTAATTAAAA
TTTACTGGATAATATTTGCAAAGCTCAATGGCCCTAGTTACAGCAATTAT
CAGTTACTAAACGTTAGTGCTGAAGATGTCACCTGATGATAAGCTGCATT
ATCCAGAGGATTCTCCCTTTGGCCCCTCCCTGGATTCTTTCTCGTCAGGA
AATTGAGTGAATTAATGTCTCAATTGATTAGA
>Evia
ACTTTGCTACTGTGACTTCAGGGCATAGGCAGCTGCACCTTCAGGGAGTC
ATAACAACACAGAAAGTTTTCTGTCTGATGCATGAGAGTCCCATGTGTAA
AGAGTGGCACAAAATTCTGCCATAGTGAAAGCAATTAATTAAGAGCCCTA
ATTGTGCTTGGGAAGTGACCAGGGAACTTCAGAAACCAGGTATTGCCTGC
CAAGAATCTGTCTTGGGGGTTGTCTGCTGGAATCACACAGGTTTTTCCAA
TGTTATTAGAGGGAAAGTGGTTAATGGGTCACATGGGGATTGCATCTATT
CCTGTAAATTAAGGTTGATTTCTCGTAGTGATAATTTATTGTCCAGGAAG
TCAAATAACAAGCAGATTAAAATTGAATGTAAAATAACT
>Antiparos
AGAAATACATAAATCCAACTCATAAACTTCTTTGTCTGGAAGCCAAGATT
CAACTACCATTGCTAAAGGCAAATCCCATCAGCACACTCTCTGTAGACAG
TGGAATACAATAAACAGGAGAAACTTTGATCTTGTGACTGGAGGCCATAG
GCATCCTTAGGGAGTCAAAACAGCATCCAAAGTTTCTGTCATTGCATGAC
CTTCCCCTGTGTAAAGAGTGTTACATAACTGTGGCACAGTAAAAGCAACT
AATTACAGGTGCTAATTGTGCTTGGACAGTGACCAAGGGAAACTTCAGAA
ACCAGGTATTGGCTGCCAGGAATTAGTCTATCATGGGACTTATGTTTTGG
AATCACATCAGCTTTCTCACAGTAATGAGAGGAACAGTAGTTAATAAGTC
ACCCGGGAATGACATTGACTTCTGCATGTTACCATTTCTTTACTCTTCTA
ATGATTATATTGCCTATGAAGCCAAATAACAAATTAGAACTGAATACAA
>Zakynthos
AGAAAACTGGTGGGGGGGAGGGGGAGGGGATGgagaaagagagagagaga
gagagagagagagggagagagagagagagggagagagagagagaggagag
agagagagaggagagagagagagagagagagagagagagagagagagaga
gagagagagagagagagaAGCCAATGTGGCTTCAATCCAGGCAGAATGCC
TCTTAGACTGACTTCCCACAGCTACATAAGAGAAAGCAGCTAATAGGCCC
CCAAGGGGAAGTGATCATCCCTCAAGAATACAAAAGCTTTACTGAGTTGT
TTTCTACCTTAGGACTTGTGGCAAAATGAAGTCCTGAGAGTCATTAAAGA
TACTTTTCAATTACTAAAAACATACCTTTTCAGTCAGGATTTTATTAATT
TTGTATTCTTCCTGCTTTGACTTTTTAAGGCTGATGTCCGGAACCATCAC
ACCCAGCTGCTGGTTATTTTTGA
>Lipsi
TTCTAAGGGGAATATGTTTCTCTGAATAGAAAGAAGTGGAATTGTTGTAC
CTGGGGAGTTCTGGGACTGTGTTGGGCTCAGCTATGGCCAAGATTACATT
GAGGTTTATGAGGCTAATTCCCAATCCTCCATCCATCAAGGGGAAACTAA
AACTTTCTCTTCTGGACTGTTTAATTAGGCCATCAGGAGCAACTTGAGAG
GTTAATTAGCATCAAGAAAAATGTGCCTAGGAGTTCACTGGCAACTTCTC
CCCAGAGCCTCGTTAAAAGAGCTAAAGTTGAGGCCATCCCTCTGATGCAA
CTTCTGCTGTGATGGTGACTTAGACAATTCTTTGACACAGTTCTAAGTTG
GGGTCTCTTGGGTTTCCTGCCTGGCTGTTCTCTAAGGGCCATATGCTACT
TTAGTTTGAAAGAGTATGAAGATACCGTGTATCTCAGAGGCTTTCCCTCT
>Paros
AGCCTCTGAACTCAGTAGAAAATGTTCTTGCCAATACAGTGGTCTCCAGG
GAGAGGAAGGGCCAATTAGTCCTCTGTTCTCTGAGGTCAACTATCCATCT
TTAGCTTCTGGTCCTGTGCCCAGGCTTTGTGAGGAGGCAGCAGGCTTCAG
CAGCTAATTATACCCAAAGGAGTTGAGGTAGAGAGTCAAGAAAAGTTTGA
AAGGAGGCAAATTAATGCCTTGGAGGCTCTTCAGAACTGAAAACTTCTGG
ATTCCCAGGAGCTCCAGATCTGTAACTAAGCACACAATTAGAGAACAGAA
GCACAGACTCACAAAATGAGCTACAGTGTCGGGCTTGTCTCCAAAACACC
AAATGAAAACAAATCGCATGTTCAAATCACTAATGAGAC
>Kos
TTTCACCTCCTCTGAGGCCAACTCTAAGACACATAATCTAGCACCCTCAT
TATTCTTGGGCATAAGTTGCAGGGATCACAGGACCTTCAACCATGTGAGC
AAGTTTTATGCTCCTGGGAATGCTCATTTGAAATACAAATAACAACCTTT
ACCTCTGAGAAAAGGGAACATTCTTATCTAAAACTATTCATCCTCCCTGG
GGGCCCATATTCTTGTAACTTTAAAAAAGTTGTCCACAGAGAGTTAGGGA
GGTTTTTTTTGGTAACTCTACTGGTGAGCATGGGAGGAAGTGAAGCCTTA
ATCTTTGGGCCATTTCTCATTAAAACCAGATAAGTCTTAGCTACTCTATA
TTCCCCTGATATCTAACACTCTACATGTTTAATAATGTCCCTTAGGCTTT
CAGGCCAATTTAAACAAAGAGATTATGAAACTTTTGCATGATGGTTCATA
GAAATCATGTTTAATTATTTAGTCACCCTTACCACTGGCATCGTCCAAGA
TTATCCATTGTTAAGAGCTCTTAGCTTAATTCTTTTGTCACATCAGGCTG
TTCCACATTGGAGGATGGAAA
>Folegandros
TATCTAAGACCTATGCAAGCACTTCTTTGCAGAGCAGGATGTGTCCCCTA
ACAGCCTGCCTCAGGAAGCCTAAACACTAATCAGTGGCAATTAAAAGTTT
CACTGGGCACTATTAAAACTTTCAAAGTCAACGAGTTGGAGTAGCAGTGG
CAAATGAGTGGCAATGGGGATTGCTAAATAGTCACTGTTTGCAAGATACA
TCAGCCGTAGGAGTGTGCAAATTAAAAGATTTCTCCTGCGACACCAAGCC
ACCGAGAAACTAATTTAATCACATCCCTAAATAATTAGAAGCTCCGTGCA
TTCATTAAGAACCAAAAATAAGTGCTTGCGCCATGTGCAGGTAAATGACA
GCAGGGACGTGCAAAAGTTGTTTT
>Nimos
AAATACCAGGGTGGTGGTGGTGTTGGAAGAGAAGATACCTTGCGTTTGTA
CTTGCTACCTAGTATACACAAGGGATGGAATTAGGAAAAAAGTTAGGTCA
AGTTTCCTCAGGTACCTCCAAGGGATACTGTATCATTTCTGCTTCCTGCG
TGGCTGCTGGAGTGGTCCCCGCTGCCTCATAAGCCAAAGTTATGATGTTC
CTTAATGATGTTCCTCTCATTTTCCGAAGCAAAGAAGTTAACAAGCCTCC
CAGGAATTCTTAGTTCAGAGCGGCTCAGCTGCAGCATAATTGGTCTGCAG
CCAGGAGGGAGGACTCCTGCGGCAGCAGAATGGAGGAGGAGTGGCCTCCG
GAATGGCAGAGTGAATTGGGAGCCTCATAGCAAGAGGGGAGAGGAGCGGA
GAACTTTCAACTAACATTACTTTAG
>Mykonos
CAGATTTCTGCTGCCTGTGTAAACCATGATCCAACCCATGTGGCATGGTG
ATGACTTGGAGAGAATGTGGATCCTGGGAGGTACTGAGGCAGAAGAGCAG
CCTGGGACTCCAGGCTGGGGAGCCAGGGGATTGGGCTGGTCCCAGCCTCC
AGTGATGGGTGCTAGAGTTCAGACTTGTTATTCATATCTTGGGGAATTCA
AAGGTACAAGAAGCTCATTAGGAAAGTGCCAGCATTACCCTCCTGGGAAT
CAGGGCTCACTGGAGCAGAGTTTCAAAGGAGAACTCAGACTCCTCACTCA
TACCTCACACAGAGCCTAAGAGCAGGTAAGAGTGACAAGGGACAGGGAGC
ATCAGAGAGCATTCCTTCTGCTGGCCCTTCTCTCTACTGTCTACAGATC
>Leros
TGGAAAAGGATCAAAATATATTGTATACATTAAAAAAAAAACAATAAAAA
TGTTCAATAGAGAAAACTAAAAAATAAAGTTTTAACTATAGACTAAGAAT
GGCTGAAATGTTACAAAAAAATCCCCAAAGACCAATCAATGCTAAGAGTG
TGCTTTGTTCATTACAACTCCCGCCAGCATAGAGAGCAATCATGTCTTCC
AAAGTTGCTAATGTCCCCAAGCATTAAAGAACACTGGCTCTCAGGGTGAT
GTGAACTGTTGAAGGGAAGTCTCCAGGGTGGGTTTGCTGCCTGAAAGACT
CAGCCTTGAAGGAGAAAAGCCCTGGGGAGGAGGAGCCTTGGCATCTAAAG
ATAGAAGTAGAGTTGCCAGCAATGCATGCTCATTGTGTTTCTTGGGGACT
TGTTAAGAAAAATGCTCTGGGGTCATTAGAAGGGCAAGCGGGACATC
>Ithaki
TGTCCCGTGCTTCAGCCAAGGCTTTCTAAGATCTGATGAGTTTGGGGACC
TCCAAGTATATCACACTCCCCAGCTCCCACAGCACCAGCCCCTGAGGTTC
AGCCAAAAGGATGTGTCATTTCCCCTGGGTGCTGTCCCTGAAAGTGCTCA
GCTGAGGCATCCCATGCTGGACTCCAGGGACAACCTCCCAGAAGGTCAAT
TAGACTGAAGGTCAATTAGACTGGGCTAATTGAACATTTGATGATCTTCA
TGATTACATGGACAGACAGACGGCCTGATGGTATTCTGACTGTCCTGAGT
ATTCCTCCTCCCCCAAGGGAGACTTAATGTGAGTCGGATCCCTGGGAGGT
CTCTCTTCTTACTATAAACAAACAATGACTGGTTTCTCAGTAGAATTG
>Samothraki
AGGTTGTGTGGGGTGGGCATCTCCTTGGAAAACTCCTGTAAAGTTATCCA
TTTAATGCTCCCTTCTTCATGCCcctttcctctccctcctcccttctccc
tcctcccctctccACCAGCTCCCATAGGACTTTTTCTTCAATGTGCCTCT
AGGGAAGGCAGCTGGCTCCAAAGCCCCAGGAGTCTGCAGGAGGAGTTCTC
TATACAAGCCTCATTAAAAGTTCAAGTGACTTCTCCAGAGGGCCAGGAAG
CCTCTGGAGACTAGCCTCCCTCGAAACCAGCTTGGCCAAAGGTGATGTAC
AACCCTTTGAGCTGCTGTGGCAGCTTTTCAGTAAAGATGTCAGAGAAAGC
AGCTGTGACTGGGATTAGAGCAGGGGAGTGTC
>Makronisos
CAGTGAAAAAGCAAGGGAAAGACAGCTGGAGGTGTCACTTGCCAGCAGCT
GCTAGAGTTGTCTAGCCTGTATTCTGTGCTTTCTGTCCTCTGCCCTTTAC
CTGGTCCTCCAGAGGGCCCATCAAGTATCCTGGAAAAGTTAGTGTTCTAG
TTGTTTGGGAGCCAGTCTTAATCCCAGATGCAATTTAAAGTTTGCCGAAA
GGCCTCACAGGAATTTAGGGCCTGTGTTCCACAAATCCAATTAAAGAGTT
GCAGACGCTTCTCTGTGAGTCTGAACTCTTTCTGTTAAGGAATGTAAAAG
ACAGTTCCTGCCCTCTGTCCTGTGTTTGCTTGTCTTCCCAGGAACAGGGG
AATAACAACCGCCTAACTGTGCTTTGACCACAAGAGGGGGATGACTCGCC
TCAGCTGAGGCAG
>Agios_Efstratios
AAAGGAGACATGTTTCTTGGCTGGTTGTATCTCATTAGTAGGGACATATT
TGTTTTCCTCCTTGTTGCTACCACAAAACATGTCAATCCCTGTTACCATT
TGGCTTCACTGTTTACATCAGAGAAACGTTGCAACATTGAGCAGGAAGTT
ATTATCATAAAGGGAAACTATTTGGGCTATGAACGGCTATTTGTACATAA
AGCTAATTCGTCTTTGCTTTGTTTATGTTGCCAATTATCAGGGCAAATGA
ATCTTTTAGTTTAGATGTCCCCTGAGCTTCAAGTCTCTCCCAGGAAAACT
TTAAATATCAAGGGATTTATTTTTTTACTAACCATCACAAGAAAATATTT
AGCCTACTTTCCAAATGGTTACATTGTGATGTTTCCTCCCATGTTTCCGT
AATCTCACAAAATCAACATTACAAAGATGGACACACTGAAGGCAATGGAG
CAAAT
>Chios
GAGAAACAGCCACTTTGACTTAGCTCTGCATGTACCACAAGAGAATGCCT
TTGTTAATACAATACACAAGTCAGACATTGTTTTCTGTGGGACCTCAGTA
CCTCATTATAACACTGTTCCCTCTAGGCCATGTACAAGTCTCAGTCTAAT
CCTTGCTTCTCTGGAGGAAGCTGGGTTTCAAGAGGCTTCATTATAGCTTA
GAACCCCAGAGGCAGTGCCACTCTGGAAATACACACTTACTAACTAGAGG
GCCAGGGGGCTCAGTCCCAAGGGTGAATTAGGTGAGAGTGAGCTAATGAT
TAAGAAAAAAGTAAGGGAACTTTTAATCTCCGAAACTTTCCTAAGGAGGA
CTTGAGGTAGAAGTGAAATTGACTTCTCT
>Kalymnos
AGAGGAAGAAGCCAAGTTATTTTTGTTGTCTTGTGCCAACTGTTTCTGAA
AGCCATGAACAGTTAACAGTAATTGCTATAGAACCTTTTAGGGAGGCAGT
GTCCTTCTCTGGGGCTTCCCAAAAATCCCATTACACAAGGTTTCATCTCC
GAGTCAGTATGGTATGATAACTTAGGAGATAATTAACCCCATAGGGGCAA
ATTACTTACTTTGTTTGACTTGAAAATGTTTTTGGTGGAACTCACACTCT
TTTGGGAAATCATACAATTTTGCCTTCATCACCTTGCCTATACCCTGAGT
AATTAGAGCAGAGAGATAGTTATTAAGTTATTCCCTAAACTATCTTAATG
AATCTGCCTTTTGACCTCAGGATAAGGCTACCAAATACAGGTGTAACACA
TAAGTATTTGACAGTACACTGTCAGTAACACCAAGCATAATATAGACATG
CTA
>Anafi
AGTAAATACCAACTCAGAGGGAGGAGCAAGCCTGCTCCAGGCAGCCCTTC
CTAAGGCTACTCTTTTCCTTCACAGGGTGAAACTCACTGATGCAAATTGC
TCAGCTGGGTTTTAATTAAACATCTGCTCCCTGGGGTTTCCTGACTACCT
ACTTCTCATCCTTCTCTTCCCTTTAGTCACTTCTCTTTTCCCACAACACC
ATGCATATAGGCCCATGGTGGAGAACGCTGACAATAATGAGGCCCCAGGA
ACAGTTCAAAGGCTGCTGTAAAACTTTGAAAATTAAGCCCTGGAGGTTTC
AAGAGCTGTAATTAGAATCCATGGTTAGAAGTGACCTAAGATAACCCTGC
CATCAAGCTGGAAATTTCCTATGTCCACAGGTCAGCTGGAGCCTGGGTGG
GAGTCAGTGGCCTTCAAGACCCAAGA
>Sfaktiria
AGTGTGTGGAGACATATCAGATTTATTATTCTTTAGATAAATGTGTGTGA
ATGGGAAGAGCTTCATTCATTAATAAGAGGTTGGGATCTTCAGTCTCCCA
GGGAGGCCAATCGCTTACTCTATGCCCTGTGGCTGAGTAAGCCAGACTTC
CCCTAAGGCTAAGGACTCCTGGTCCCCTGAGAATATGCCTGGGGAATGCT
GCTTTTGTAATTAACAGTGGCAAAGTTTTAATGAACCCCGCAAGGAGATA
GTTTTCCTGACGCTTACTTTTTAAATCTTACCATGGTTTCTATTCCTTGG
AGATCAATTAAAAAGTTTTTTTTTTCTTTTCATCTTTGCTAAGATGCCAG
AGGCAACTTTCCAGCTGTGTGTCTTTAATGAGTTCTCTGAAGGGC
>Milos
GATCGGGCCAGCAAAACACCGGAAACCCTAGATTCGGTCTCCCTGGCCAC
TCGTTGGTGTGGCTGTGGCGACCTCGGCTTCCGTGGGTGGCACTGGGAGC
TTGCTTGCAGGCGGCCACGGCAGGCTTGCGCCAGGTTGCCAAAGCCGGGC
CTCCGCGGCGCTCCGCTGGGGCTCGTTAGCGCCGCGGGCTGGCTGTCGCC
ACAGCGGCCCGCGGGAGCCTGGCGATCTCGTAAACATTAAGTCCCCATGC
TCTGACGAGGCCCGTGGGAAGCGGCGGGGTTGAGGGCGGCCGAAGGCTGT
GAGCTGGGAGCGCGGTGCCTGGTGGCTCTGTCACCAGGACCCGGGCGCCC
GAGGCTTGTGCGTGCCGCCGCGTGGGGGCGCCCGAGTCCACGGAACGAGC
CTGTAGGGTGAGCGCGAAACTGG
>Pontikonisi
ctggaagttgttctctgaccttgacatggagactgtggcataggcatgcc
acatacagatagacaATCAATTAGCaaataagtaagtaagtaaataaata
aatgaaagaaataaatGTACACTTGGATCATTCGATTATTTTTCCTAGAT
GTCCGATGTGTGTGTGAGTATTCACATGTATGGTGGGCACATGGGACAGG
CAGGTGCATGTGTGTGTTCATGCATGTGAAGATCAGAACTGGTCCCTTCC
TCAGCTCCTCATTCATTAGTCTAATGTTAGGTATCCTCTGGGGACTAGAA
TACACAAACACTAGTCACTCTCCAGGCTCCTGACTTCTCTCACAGTCTGG
AATGCCCAAGAGGCTGAGCACAGAAGAGAGCCAGTCTCTGGAGGAATCTT
AGTGTTTGGCTGCTGGGCAGAGGCCAAGAGAAGCAGTGCCCAGGGAAAAG
GCAGGATGACAGAGTGTCTCCTGGGAACAGGAGTCCCCCAGTGGGAGGCA
TCTGAAAAGGACAGTCCTCATAGTAACTCCATTGCCTCCACTCTCCTGTG
GTTC
>Ios
TCCCTCACCATAACTTAAAGATGATGTCTAAACCTTTAAGAATAAACTCT
GAGTCCCTAATTCCTGACACTGTTTGCTCTTGGTAAATGTCCCCAGAAGA
CTTGAAAACTATTGTTAATTCCAGTAAGTGTTTTCATGATCTTGGCTGTA
GAGTTAATGTTTAACAAGTTCCAGAGGAACTAATTTCCTGCTCAAGAAAA
CTTCCTTGCCAACTTCCCTAATTATTCCCAGATGCTCATTGCCCTGTGGA
ATTGCTAGAGCTAAGGAAGGTTGTTAATAGGCCACAGGTGTCAGCTAAGT
TTAGTTACCATGGAAACAGATGTGCAATAGCAGTACTCAACAACAGGAGA
CCAAGGACCCCACACACATGATTTCTAGTGTACCTGTTTTCTTTTCCCTT
TTTTCTTT
>Fourni
TACCGTGTGAGGAATGCTGtttttaattattattattattttaCTTTGAG
CTTTGTTTCTGATGAAAGGTTCATAGTTTTTAGGCAACTGGGGAATAAGT
GAACAAACCTCTTGGTACCCAATCAGATTTGCAGTGTGCAAAGATCCCAG
TCAACTTCTGTGAGAAGTTTTAAGAGCCAGGGGATTTCCCGTGGCTTTCC
CTGGGGCTCCATTAAAAAGAAGGTAGGAGGGGCTGTGGGGGGCTGAGCAG
CCATGGGGCCACCTTGCCTGACTCTGGGTCCATCAGGTGGTTCGGGCTTA
TTAGAAAAAAAATCCATGGATGGTGAAAACTATCCCAATTAATAATGCTT
CAAATTCACCGAGGAATTAATTATTTCAGAGCAGCTAATTAATTTTAAAC
AAGCAATTATGTATTAGGCGAAAGGTCCTCCCGAAGGGAAAAAGGCAGCT
TGAGATGAACTCACTCATGTGGAGATTCTGTCTCTCAAAATGCTGCCCAC
GAGAGGGGCATTCAGAAGACGGT
>Kefallonia
CAGTATGCTGTGCCAAAAGTCTTTTTTCTCTCTGGCAACTCAGGATGCAT
TACCTCGGCATGAAGACAGGCTTGCTGCCCCTGGGAGAGGTCTCAGCCAT
CATCAGCTTCTTTGCTAATGAGTTTATCGAGTAAAAAAGTTTCTTTGCAA
TTCCCAGACCAGTCCAGGTTTGCCTACTCTTAACAAGCATGGAGCCTTTA
TCTCTAGAGGCTACCCCAGATGAAATGGAAAGCCAATTACTCCAGCCCTG
TGGGGAGGAGACCTCACTGGGCGTTCAGTGAGTTAGCAGAATTCTCACCC
TTGGGAAGCCACCAGAAGTTGCAACTTAATGAGACATTTCTTAGCCTTAG
GAGAGTGGCTTGTTGTGTTGATCTAAACTGAC
>Amorgos
CTGCCCATCTCCTATttagaacatcaggtagactccctggctgaaatggg
tctccaaacctgaaggggcttaggtctactgttgcttcgaaggaaggaag
cctctgtacagccttaggagagtccagttgtatctatgctaatcattcag
ggctcattagaaacaccacacaagaacttaaaaatagtctcatagggagg
gaaaaagaatggttccaaggactgtttaattggtcccctgatgattTCAC
TGCTGTTATTGCTTTTTGGCCCCTGCATTATAAATGCTTTAGCTAGCTTT
GTGCAGGAGTGAATATCTTCAGTCAAGTTTATGATTATGAGGTTCCGATA
CTACCCCCCTCCTCCACGCCAGAAGAATCCAAAtc
>Thira
AATACATGACCTCATTGTGAGATTTAAAATTTAAAATGTCCATGGTTAAA
ACACAAGGTCCCAGCTGTATAAATTGTCTCCCATGGAACATTAAAAAACA
ATTTGTCAGTCTTATTTTATTTATTAGGAACCTTCTGGTGTTGAACTGCC
TGCCAGCTATGCATCTGCTCTGGGTTTATCAGGGGACTTGTTAGAGTGTT
ACACTATGACAATTAAAAAGTTACAACTAAGTATTGGCAATTACAAGGAC
AGGAATTTGCAGTTTGATCTCAGGAGAACATAGAAAAATAACCTCAGGGT
ATGTACCTTAGCTGACCTGACAATAATGAGTTCCCTAGTTGATTTAACTA
TAACTTGGCAACATTGAAATCAAAGTGAAACTTTGGCAAAATATTCCAGG
TTTCTTCTGGGACTAGCTGTGATTTTCATGAACAACACAGGCCTATTTAG
TTGTTATTCAACA
>Patmos
GTTCTGCTGTCCATCTTTAAAGGCTTGGGCCGTGAGACAACCACCATCAA
CTCCTTCCTCTGGGTCAGACAGTCTTGAAGTCTTCCCTGGTGGTTGTGAA
ATTGAGATGGGAAATTAAGAACGTAACTGTTTCAGGCGATGGAGTCTGGA
ACCCATGAGGCTTGTTAATGATGCCATTTTCATTATCAACAAACCTCAGA
GCCAGGACTTCTACTTTACTCCACAGAGTTGTTGTCTGACTGCCAGCTCT
GTGGTCCCAAGAGGCAGCTTGAAGGAAGAGTCCCAGAGGGCCTGACTCCA
GGGAGGAGATGAGGGTTTAATGAACCATGGCTCAACCCCTCTCTGGCTCT
TTCTACTAACTCCAGGTGTGATGCCTCTATAGATCACTAGATAGACCAGA
TCTGACAGGTAAGATGGCTGGGGATGGAGGATGCAGAAGCAGGCA
>Ikaria
GCAGCCACGTGTTTGCTGGGGCTAGTGCGCCCATCTCCAGAGACCCAGGC
TCACTGAGGACAGAAGGACCTGACTCCAGCATGGGCACCAATGTTTACCT
CCCTGCTGTCTGGCTCCCAAGCTCCCTGCTGCTTTAATTGGCCCCTGAAA
GGGAAAGATGTCTCATTGACAGGCCCTAATGAATCCCTAGGAATATGGGT
CCTTGCATTCTCCACTCCCCAGTTGCTAGTTCCAGACAAGCAAAGAATTT
TTCAGGCTCCCGGAGGAAAGCTAGGCCTTGAGAGACAGCCACATGTGTGG
TCTGAGCTGACTGGTAATTAGACCCAAGAGAGCCTGCCTCATGATGGCAG
ACTCTATGCTTCGTGCATGGTGCACTAAGGAAGAGTGGCATAGAGTCACT
TCCTCAGCTCCTGTGGGAGAGTTCTGGCCCACACCTTCCTTCTTGCC
>Donousa
TGACCCTCAGTCAAAAGTTTACCAAATTCATTAGTGAAAGAACTACTGTC
ACTTACTGGTTCTTGCCTAATGTTAGAGAAAATAGTGCATATCCCAGAGG
CTTGACCTAATGAAAGAAAAAAACTTTCTCAGCTTTTGTTTAATTAGGAG
ACTTGGGAGTGCAGTACTGCTTCTCCCTTGTGCCTGATTCTTCCCTTCCT
CACGTCAGTAAGGGCAGGCTAGGCTAATGAATTCTCACGGGTATATAAGT
GGCTCAGGGCTCTTGCATCTCATTGCTCTTCCCTGCCAATTCTCAAAACA
AGGTACATGTTTGCTCAAGGGGGAACATCTAATTGAGGACTAATATAGTC
TTGCTGTGTTTTTTTA
>Kimolos
attctaaaatacttaaaatggtgaattttatgtcatatgacttttatctg
aatAAGAAAATAATTGAAAAACAACACTAACTTATGTCCTGAATTCTGAA
ACACATTTGAAATGAAGTCTCCATGGCAACAGTCTCTGTGGTAACATCAG
CTCAGGAGCTTTCCCTGGTGTTGCATCATTTAGCCCAGAATCCTCCAAGG
TTGTTAGGGAAAAGTCAACTTTTAATGAATCCCGGAGGATTTTTACTTTA
ATGTCGAGGAGAGTCAGCCTTGTGAGGCTTATTTGAACTTTGTCATAATG
ATCTGTTTTTCTCTATGTGTAACTTTTGTGCAGTGAGGTGGAGAACAGGG
ATTAGGATTTATTAATGACTCTGAAAAAACAACCTGCAAATGATggggct
ggagagatggctcagagttaagagcccttgctgttcttgcagcggatca
>Psara
GCATAGAATCTGTGACCCAGCAGGACTCTGAGAGACAGAGCAGCAGCTAG
CTAGCCACTAAGGAATAATAAATATCATTGGTCTCCTTTGAGACTCTCTT
CCCCTATGACCTGACTAGAAAGTGTAGAACAGAGGGATCAATTATCTGGA
AAGACCTCTACTTTTGTTTCTTCCTTCGTTCTCATCTCTGCTTTTCTTCC
TATACTCCCTAGAGTGGTAGGATATACTCACCTAGCAGTTGTAATGCCAG
CTATTTATGTAAAGCTCCTTTATTGTAAACCTCCAGTATTCCCTGGAGGA
GTGCCATCCCTAGAGTTCAAACACTTCCAATTACTCAACTCTTTGGGGAT
ACTGATTGAATAAGAAGCAGAGAATAGAAAACCATATAGAAAAAAGTGGG
AAGCACCTAATATTGTACTGATTTCAAAAAGAAAAGGAAAAAAAAAAGAA
C
>Schoinousa
AAGATTATGGTGGATTTTACATTCCTTTTCATAGTTGCCCATATTTTTAT
GTTTAACATGTAGTACATTTGTAAGGAAAACAAAAATTTAAAAGTTATTC
ACCAATTATTGAGAAAAACTTCTAATTAGTTCCCAAGTGATCTACTTTGC
CGAAGTTTTAATTATCCTGTATAATTCATTAAAGGCTGAAAGTTTTTCTA
ATTCCCTATACCCATGCAGTGAGGATGACTGTATCATAATGAAGTCCCTA
AAGTCACTGAACATTGAGTCCAGGGCTAGATACTGTAGGATCAACACATT
GGAGATTTTTCTGTTTCTGTGTCTTTAAGCTGTTTCCAAAAAGCAACATA
TACTCATCTGTTCTTGAAAATTATCCTGAAGAGAGCCTCTGATAGCTTGC
TTCATGAACATTTTGTCAATATTACACAATGGCATTTG
